# Supplementary material for: A Retrospective Analysis of Endovascular Stent Insertion for Malignant Superior Vena Cava Obstruction, Focusing on Anticoagulation Practices
Source: Curr Oncol. 2025 Oct 27;32(11):601. doi: 10.3390/curroncol32110601 (PMC12651178; doi:10.3390/curroncol32110601)
Supplement: Supplementary file 1 [file curroncol-32-00601-s001.zip]

Archive with 1 entries (1 files):
- curroncol-3829965-supplementary.pdf
